# Supplementary material for: Structure–function analysis defines the minimal functional C-terminal domain of the variant surface glycoprotein of Trypanosomabrucei
Source: J Biol Chem. 2025 May 22;301(7):110260. doi: 10.1016/j.jbc.2025.110260 (PMC12226131; doi:10.1016/j.jbc.2025.110260)
Supplement: Table S1 [file mmc2.xlsx]

## Sheet: Table S1A
ID	VSG name	description	amplificaiton primers	Genecust synthesis	protein sequence	DNA sequence
W1	M1.6wt	P26332 (UniProtKB) Mature protein: 482 aa	GAATTC TAAGCGATGGCCGTGCAC GAATTC CCCTCCTACCTAGCTACC	no	MPSNQEARLFLAVLVLAQVLPILVDSAAEKGFKQAFWQPLCQVSEELDDQPKGALFTLQAAASKIQKMRDAALRASIYAEINHGTNRAKAAVIVANHYAMKADSGLEALKQTLSSQEVTATATASYLKGRIDEYLNLLLQTKESGTSGCMMDTSGTNTVTKAGGTIGGVPCKLQLSPIQPKRPAATYLGKAGYVGLTRQADAANNFHDNDAECRLASGHNTNGLGKSGQLSAAVTMAAGYVTVANSQTAVTVQALDALQEASGAAHQPWIDAWKAKKALTGAETAEFRNETAGIAGKTGVTKLVEEALLKKKDSEASEIQTELKKYFSGHENEQWTAIEKLISEQPVAQNLVGDNQPTKLGELEGNAKLTTILAYYRMETAGKFEVLTQKHKPAESQQQ…	taagcgatggccgtgcacagagccctagcggcgtacgcgattagtctttacgttttactacccagaaaatcgggagcaacagacaaaggcgcgatcaagtttgagacgtgggagccgctctgtttactgacacaagacttcggtaacctttacaacagagcgcacaaacttaatctcgacatcgacacctacgtaaccgcagcccaggccgaccaactgcggctccaggttctactaagtcgcgctagcagcaagatagaagctgctgcagccgcggcagcaacagcagcaatagcagccgatctagccggcaaagctaagcacgtcgccagctgcaagctggcagcaacaacactgacagccacaacagggtacttgcacggccgcattgctgaattt…
W2	M1.2wt	P26334 (UniProtKB) Mature protein: 433 aa	GAATTC CGCGGCATGCCTTCCAATCAGGAG GAATTC CGAAAAATTAAGATTCAA	no	MAVHRALAAYAISLYVLLPRKSGATDKGAIKFETWEPLCLLTQDFGNLYNRAHKLNLDIDTYVTAAQADQLRLQILLSRASSKIEAAAAAAATAAIAADLAGKAKHVASCKLAATTLTATTGYLHGRIAEFLEVMTAHRGTTNKYGCLSKSRSDNSNSITDSVANLKDKCKLTVQQISPDNKATEQITKAGFTKLTATGGLTSSDLGGSGQAVCMILSTTASEVVNNGNLDEPVPYAGGYLRRKHDLTSDGNDNLATITDSASAPATRAKTDPYLQIWRAFKNLEDCESTFTSGYSRPSPETLKAADETKTAIKNYVVQKEGKYDQATDKEDDYKNLDKIFKDGKDFYPQKLWDAMDKKDLLKDATQTNEIKKLADITDRSELNKVLLYYTRQKEQTLT…	cgcggcatgccttccaatcaggaggcccggcttttcctcgccgtcttggtcctagcccaagttcttccaattcttgtcgattcggcggctgaaaaaggtttcaaacaagctttttggcaacctctttgccaggtctccgaggagctagacgaccaaccgaagggtgcgttgtttacgctgcaagcagcggcgagcaaaatccagaaaatgagggacgcggcactgcgagcaagtatatacgctgaaataaatcacggcaccaacagggccaaggcagccgttatagtcgccaaccactatgccatgaaagctgatagcggcctagaggccctaaaacaaacgttaagcagccaagaggtaacagctactgcaacagcgagctacctaaaaggaagaata…
n.a.	B1wt	Q26977 (UniProtKB) Mature protein: 386 aa	n.a.; used only for the generation of mutant D21 (s. Table S1B)

## Sheet: Table S1B
ID	VSG mutant name	description	mutagenesis primers (using wt protein as template)	Genecust synthesis	protein sequence (signal sequences in italics)	DNA sequence of construct containing the open reading frame (start and stop codon in boldface) and 3' UTR
D1	M1.6∆S1	M1.6∆A393-F431	GTCATTCTGGTTCGCCTG CAGGCGAACCAGAATGACAATGCTACCAAAGCTGAA	no	MAVHRALAAYAISLYVLLPRKSGATDKGAIKFETWEPLCLLTQDFGNLYNRAHKLNLDIDTYVTAAQADQLRLQVLLSRASSKIEAAAAAAATAAIAADLAGKAKHVASCKLAATTLTATTGYLHGRIAEFLEVMTAHRGTTNKYGCLSKSRSDNSNSITDSVANLKDKCKLTVQQISPDNKATEQITKAGFTKLTATGGLTSSDLGGSGQAVCMILSTTASEVVNNGNLDEPVPYAGGYLRRKHDLTSDGNDNLATITDSASAPATRAKTDPYLQIWRAFKNLEDCESTFTSGYSRPSPETLKAADETKTAIKNYVVQKEGKYDQATDKEDDYKNLDKIFKDGKDFYPQKLWDAMDKKDLLKDATQTNEIKKLADITDRSELNKVLLYYTRQKEQTLT…	taagcgatggccgtgcacagagccctagcggcgtacgcgattagtctttacgttttactacccagaaaatcgggagcaacagacaaaggcgcgatcaagtttgagacgtgggagccgctctgtttactgacacaagacttcggtaacctttacaacagagcgcacaaacttaatctcgacatcgacacctacgtaaccgcagcccaggccgaccaactgcggctccaggttctactaagtcgcgctagcagcaagatagaagctgctgcagccgcggcagcaacagcagcaatagcagccgatctagccggcaaagctaagcacgtcgccagctgcaagctggcagcaacaacactgacagccacaacagggtacttgcacggccgcattgctgaattt…
D2	M1.6∆S2	M1.6P456T∆E457-K481	TGTCGTTGCTTCGGTTTC GAAACCGAAGCAACGACAGATTCCTCTATTCTAGTA	no	MAVHRALAAYAISLYVLLPRKSGATDKGAIKFETWEPLCLLTQDFGNLYNRAHKLNLDIDTYVTAAQADQLRLQVLLSRASSKIEAAAAAAATAAIAADLAGKAKHVASCKLAATTLTATTGYLHGRIAEFLEVMTAHRGTTNKYGCLSKSRSDNSNSITDSVANLKDKCKLTVQQISPDNKATEQITKAGFTKLTATGGLTSSDLGGSGQAVCMILSTTASEVVNNGNLDEPVPYAGGYLRRKHDLTSDGNDNLATITDSASAPATRAKTDPYLQIWRAFKNLEDCESTFTSGYSRPSPETLKAADETKTAIKNYVVQKEGKYDQATDKEDDYKNLDKIFKDGKDFYPQKLWDAMDKKDLLKDATQTNEIKKLADITDRSELNKVLLYYTRQKEQTLT…	taagcgatggccgtgcacagagccctagcggcgtacgcgattagtctttacgttttactacccagaaaatcgggagcaacagacaaaggcgcgatcaagtttgagacgtgggagccgctctgtttactgacacaagacttcggtaacctttacaacagagcgcacaaacttaatctcgacatcgacacctacgtaaccgcagcccaggccgaccaactgcggctccaggttctactaagtcgcgctagcagcaagatagaagctgcCgcAgccgcggcagcaacagcagcaatagcagccgatctagccggcaaagctaagcacgtcgccagctgcaagctggcagcaacaacactgacagccacaacagggtacttgcacggccgcattgctgaattt…
D3	M1.6∆S1∆S2	M1.6∆A393-F431P456T∆E457-K481	sequential mutagenesis steps using mutagenesis primers shown for D1 and in a second step mutagenesis primers shown for D2	no	MAVHRALAAYAISLYVLLPRKSGATDKGAIKFETWEPLCLLTQDFGNLYNRAHKLNLDIDTYVTAAQADQLRLQVLLSRASSKIEAAAAAAATAAIAADLAGKAKHVASCKLAATTLTATTGYLHGRIAEFLEVMTAHRGTTNKYGCLSKSRSDNSNSITDSVANLKDKCKLTVQQISPDNKATEQITKAGFTKLTATGGLTSSDLGGSGQAVCMILSTTASEVVNNGNLDEPVPYAGGYLRRKHDLTSDGNDNLATITDSASAPATRAKTDPYLQIWRAFKNLEDCESTFTSGYSRPSPETLKAADETKTAIKNYVVQKEGKYDQATDKEDDYKNLDKIFKDGKDFYPQKLWDAMDKKDLLKDATQTNEIKKLADITDRSELNKVLLYYTRQKEQTLT…	taagcgatggccgtgcacagagccctagcggcgtacgcgattagtctttacgttttactacccagaaaatcgggagcaacagacaaaggcgcgatcaagtttgagacgtgggagccgctctgtttactgacacaagacttcggtaacctttacaacagagcgcacaaacttaatctcgacatcgacacctacgtaaccgcagcccaggccgaccaactgcggctccaggttctactaagtcgcgctagcagcaagatagaagctgctgcagccgcggcagcaacagcagcaatagcagccgatctagccggcaaagctaagcacgtcgccagctgcaagctggcagcaacaacactgacagccacaacagggtacttgcacggccgcattgctgaattt…
D4	M1.2∆S	M1.2∆E376-T418; GS added	TGCTGCTTGTTGTTGGCT AGCCAACAACAAGCAGCAggatccGCAAAAGATGGGAAAACTG	no	MPSNQEARLFLAVLVLAQVLPILVDSAAEKGFKQAFWQPLCQVSEELDDQPKGALFTLQAAASKIQKMRDAALRASIYAEINHGTNRAKAAVIVANHYAMKADSGLEALKQTLSSQEVTATATASYLKGRIDEYLNLLLQTKESGTSGCMMDTSGTNTVTKAGGTIGGVPCKLQLSPIQPKRPAATYLGKAGYVGLTRQADAANNFHDNDAECRLASGHNTNGLGKSGQLSAAVTMAAGYVTVANSQTAVTVQALDALQEASGAAHQPWIDAWKAKKALTGAETAEFRNETAGIAGKTGVTKLVEEALLKKKDSEASEIQTELKKYFSGHENEQWTAIEKLISEQPVAQNLVGDNQPTKLGELEGNAKLTTILAYYRMETAGKFEVLTQKHKPAESQQQ…	cgcggcatgccttccaatcaggaggcccggcttttcctcgccgtcttggtcctagcccaagttcttccaattcttgtcgattcggcggctgaaaaaggtttcaaacaagctttttggcaacctctttgccaggtctccgaggagctagacgaccaaccgaagggtgcgttgtttacgctgcaagcagcggcgagcaaaatccagaaaatgagggacgcggcactgcgagcaagtatatacgctgaaataaatcacggcaccaacagggccaaggcagccgttatagtcgccaaccactatgccatgaaagctgatagcggcctagaggccctaaaacaaacgttaagcagccaagaggtaacagctactgcaacagcgagctacctaaaaggaagaata…
D5	M1.6NL1-M1.2L2	M1.6T1-D392-M1.2A419-S433	GTCATTCTGGTTCGCCTG CAGGCGAACCAGAATGACGCAAAAGATGGGAAAACTGGA	no	MAVHRALAAYAISLYVLLPRKSGATDKGAIKFETWEPLCLLTQDFGNLYNRAHKLNLDIDTYVTAAQADQLRLQVLLSRASSKIEAAAAAAATAAIAADLAGKAKHVASCKLAATTLTATTGYLHGRIAEFLEVMTAHRGTTNKYGCLSKSRSDNSNSITDSVANLKDKCKLTVQQISPDNKATEQITKAGFTKLTATGGLTSSDLGGSGQAVCMILSTTASEVVNNGNLDEPVPYAGGYLRRKHDLTSDGNDNLATITDSASAPATRAKTDPYLQIWRAFKNLEDCESTFTSGYSRPSPETLKAADETKTAIKNYVVQKEGKYDQATDKEDDYKNLDKIFKDGKDFYPQKLWDAMDKKDLLKDATQTNEIKKLADITDRSELNKVLLYYTRQKEQTLT…	taagcgatggccgtgcacagagccctagcggcgtacgcgattagtctttacgttttactacccagaaaatcgggagcaacagacaaaggcgcgatcaagtttgagacgtgggagccgctctgtttactgacacaagacttcggtaacctttacaacagagcgcacaaacttaatctcgacatcgacacctacgtaaccgcagcccaggccgaccaactgcggctccaggttctactaagtcgcgctagcagcaagatagaagctgctgcagccgcggcagcaacagcagcaatagcagccgatctagccggcaaagctaagcacgtcgccagctgcaagctggcagcaacaacactgacagccacaacagggtacttgcacggccgcattgctgaattt…
D6	M1.2∆L2	M1.6P456T∆E457-K481	n.a.	yes	MPSNQEARLFLAVLVLAQVLPILVDSAAEKGFKQAFWQPLCQVSEELDDQPKGALFTLQAAASKIQKMRDAALRASIYAEINHGTNRAKAAVIVANHYAMKADSGLEALKQTLSSQEVTATATASYLKGRIDEYLNLLLQTKESGTSGCMMDTSGTNTVTKAGGTIGGVPCKLQLSPIQPKRPAATYLGKAGYVGLTRQADAANNFHDNDAECRLASGHNTNGLGKSGQLSAAVTMAAGYVTVANSQTAVTVQALDALQEASGAAHQPWIDAWKAKKALTGAETAEFRNETAGIAGKTGVTKLVEEALLKKKDSEASEIQTELKKYFSGHENEQWTAIEKLISEQPVAQNLVGDNQPTKLGELEGNAKLTTILAYYRMETAGKFEVLTQKHKPAESQQQ…	cgcggcatgccttccaatcaggaggcccggcttttcctcgccgtcttggtcctagcccaagttcttccaattcttgtcgattcggcggctgaaaaaggtttcaaacaagctttttggcaacctctttgccaggtctccgaggagctagacgaccaaccgaagggtgcgttgtttacgctgcaagcagcggcgagcaaaatccagaaaatgagggacgcggcactgcgagcaagtatatacgctgaaataaatcacggcaccaacagggccaaggcagccgttatagtcgccaaccactatgccatgaaagctgatagcggcctagaggccctaaaacaaacgttaagcagccaagaggtaacagctactgcaacagcgagctacctaaaaggaagaata…
D7	M1.6∆L2∆S2	M1.6∆F431-K481	n.a.	yes	MAVHRALAAYAISLYVLLPRKSGATDKGAIKFETWEPLCLLTQDFGNLYNRAHKLNLDIDTYVTAAQADQLRLQVLLSRASSKIEAAAAAAATAAIAADLAGKAKHVASCKLAATTLTATTGYLHGRIAEFLEVMTAHRGTTNKYGCLSKSRSDNSNSITDSVANLKDKCKLTVQQISPDNKATEQITKAGFTKLTATGGLTSSDLGGSGQAVCMILSTTASEVVNNGNLDEPVPYAGGYLRRKHDLTSDGNDNLATITDSASAPATRAKTDPYLQIWRAFKNLEDCESTFTSGYSRPSPETLKAADETKTAIKNYVVQKEGKYDQATDKEDDYKNLDKIFKDGKDFYPQKLWDAMDKKDLLKDATQTNEIKKLADITDRSELNKVLLYYTRQKEQTLT…	taagcgatggccgtgcacagagccctagcggcgtacgcgattagtctttacgttttactacccagaaaatcgggagcaacagacaaaggcgcgatcaagtttgagacgtgggagccgctctgtttactgacacaagacttcggtaacctttacaacagagcgcacaaacttaatctcgacatcgacacctacgtaaccgcagcccaggccgaccaactgcggctccaggttctactaagtcgcgctagcagcaagatagaagctgctgcagccgcggcagcaacagcagcaatagcagccgatctagccggcaaagctaagcacgtcgccagctgcaagctggcagcaacaacactgacagccacaacagggtacttgcacggccgcattgctgaattt…
D8	M1.6∆L1	M1.6∆L378-D392	n.a.	yes	MAVHRALAAYAISLYVLLPRKSGATDKGAIKFETWEPLCLLTQDFGNLYNRAHKLNLDIDTYVTAAQADQLRLQVLLSRASSKIEAAAAAAATAAIAADLAGKAKHVASCKLAATTLTATTGYLHGRIAEFLEVMTAHRGTTNKYGCLSKSRSDNSNSITDSVANLKDKCKLTVQQISPDNKATEQITKAGFTKLTATGGLTSSDLGGSGQAVCMILSTTASEVVNNGNLDEPVPYAGGYLRRKHDLTSDGNDNLATITDSASAPATRAKTDPYLQIWRAFKNLEDCESTFTSGYSRPSPETLKAADETKTAIKNYVVQKEGKYDQATDKEDDYKNLDKIFKDGKDFYPQKLWDAMDKKDLLKDATQTNEIKKLADITDRSELNKVLLYYTRQKEQTLT…	taagcgatggccgtgcacagagccctagcggcgtacgcgattagtctttacgttttactacccagaaaatcgggagcaacagacaaaggcgcgatcaagtttgagacgtgggagccgctctgtttactgacacaagacttcggtaacctttacaacagagcgcacaaacttaatctcgacatcgacacctacgtaaccgcagcccaggccgaccaactgcggctccaggttctactaagtcgcgctagcagcaagatagaagctgctgcagccgcggcagcaacagcagcaatagcagccgatctagccggcaaagctaagcacgtcgccagctgcaagctggcagcaacaacactgacagccacaacagggtacttgcacggccgcattgctgaattt…
D9	M1.6∆L1∆S1	M1.6∆A377-F431	n.a.	yes	MAVHRALAAYAISLYVLLPRKSGATDKGAIKFETWEPLCLLTQDFGNLYNRAHKLNLDIDTYVTAAQADQLRLQVLLSRASSKIEAAAAAAATAAIAADLAGKAKHVASCKLAATTLTATTGYLHGRIAEFLEVMTAHRGTTNKYGCLSKSRSDNSNSITDSVANLKDKCKLTVQQISPDNKATEQITKAGFTKLTATGGLTSSDLGGSGQAVCMILSTTASEVVNNGNLDEPVPYAGGYLRRKHDLTSDGNDNLATITDSASAPATRAKTDPYLQIWRAFKNLEDCESTFTSGYSRPSPETLKAADETKTAIKNYVVQKEGKYDQATDKEDDYKNLDKIFKDGKDFYPQKLWDAMDKKDLLKDATQTNEIKKLADITDRSELNKVLLYYTRQKEQTLT…	taagcgatggccgtgcacagagccctagcggcgtacgcgattagtctttacgttttactacccagaaaatcgggagcaacagacaaaggcgcgatcaagtttgagacgtgggagccgctctgtttactgacacaagacttcggtaacctttacaacagagcgcacaaacttaatctcgacatcgacacctacgtaaccgcagcccaggccgaccaactgcggctccaggttctactaagtcgcgctagcagcaagatagaagctgctgcagccgcggcagcaacagcagcaatagcagccgatctagccggcaaagctaagcacgtcgccagctgcaagctggcagcaacaacactgacagccacaacagggtacttgcacggccgcattgctgaattt…
D10	M1.6∆S1∆L2	M1.6∆A393-P456	GTCATTCTGGTTCGCCTG CAGGCGAACCAGAATGACGAAAAGTGCAAAGGCAAA	no	MAVHRALAAYAISLYVLLPRKSGATDKGAIKFETWEPLCLLTQDFGNLYNRAHKLNLDIDTYVTAAQADQLRLQVLLSRASSKIEAAAAAAATAAIAADLAGKAKHVASCKLAATTLTATTGYLHGRIAEFLEVMTAHRGTTNKYGCLSKSRSDNSNSITDSVANLKDKCKLTVQQISPDNKATEQITKAGFTKLTATGGLTSSDLGGSGQAVCMILSTTASEVVNNGNLDEPVPYAGGYLRRKHDLTSDGNDNLATITDSASAPATRAKTDPYLQIWRAFKNLEDCESTFTSGYSRPSPETLKAADETKTAIKNYVVQKEGKYDQATDKEDDYKNLDKIFKDGKDFYPQKLWDAMDKKDLLKDATQTNEIKKLADITDRSELNKVLLYYTRQKEQTLT…	taagcgatggccgtgcacagagccctagcggcgtacgcgattagtctttacgttttactacccagaaaatcgggagcaacagacaaaggcgcgatcaagtttgagacgtgggagccgctctgtttactgacacaagacttcggtaacctttacaacagagcgcacaaacttaatctcgacatcgacacctacgtaaccgcagcccaggccgaccaactgcggctccaggttctactaagtcgcgctagcagcaagatagaagctgctgcagccgcggcagcaacagcagcaatagcagccgatctagccggcaaagctaagcacgtcgccagctgcaagctggcagcaacaacactgacagccacaacagggtacttgcacggccgcattgctgaattt…
D11	M1.2∆L1∆S	M1.2∆T362-T418; GS added	TAAAACTTCAAATTTCCC GGGAAATTTGAAGTTTTAggatccGCAAAAGATGGGAAAACTG	no	MPSNQEARLFLAVLVLAQVLPILVDSAAEKGFKQAFWQPLCQVSEELDDQPKGALFTLQAAASKIQKMRDAALRASIYAEINHGTNRAKAAVIVANHYAMKADSGLEALKQTLSSQEVTATATASYLKGRIDEYLNLLLQTKESGTSGCMMDTSGTNTVTKAGGTIGGVPCKLQLSPIQPKRPAATYLGKAGYVGLTRQADAANNFHDNDAECRLASGHNTNGLGKSGQLSAAVTMAAGYVTVANSQTAVTVQALDALQEASGAAHQPWIDAWKAKKALTGAETAEFRNETAGIAGKTGVTKLVEEALLKKKDSEASEIQTELKKYFSGHENEQWTAIEKLISEQPVAQNLVGDNQPTKLGELEGNAKLTTILAYYRMETAGKFEVLGSAKDGKTGNTN…	cgcggcatgccttccaatcaggaggcccggcttttcctcgccgtcttggtcctagcccaagttcttccaattcttgtcgattcggcggctgaaaaaggtttcaaacaagctttttggcaacctctttgccaggtctccgaggagctagacgaccaaccgaagggtgcgttgtttacgctgcaagcagcggcgagcaaaatccagaaaatgagggacgcggcactgcgagcaagtatatacgctgaaataaatcacggcaccaacagggccaaggcagccgttatagtcgccaaccactatgccatgaaagctgatagcggcctagaggccctaaaacaaacgttaagcagccaagaggtaacagctactgcaacagcgagctacctaaaaggaagaata…
D12	M1.2∆S∆L2	M1.2∆E376-S433; GS added	n.a.	yes	MPSNQEARLFLAVLVLAQVLPILVDSAAEKGFKQAFWQPLCQVSEELDDQPKGALFTLQAAASKIQKMRDAALRASIYAEINHGTNRAKAAVIVANHYAMKADSGLEALKQTLSSQEVTATATASYLKGRIDEYLNLLLQTKESGTSGCMMDTSGTNTVTKAGGTIGGVPCKLQLSPIQPKRPAATYLGKAGYVGLTRQADAANNFHDNDAECRLASGHNTNGLGKSGQLSAAVTMAAGYVTVANSQTAVTVQALDALQEASGAAHQPWIDAWKAKKALTGAETAEFRNETAGIAGKTGVTKLVEEALLKKKDSEASEIQTELKKYFSGHENEQWTAIEKLISEQPVAQNLVGDNQPTKLGELEGNAKLTTILAYYRMETAGKFEVLTQKHKPAESQQQ…	cgcggcatgccttccaatcaggaggcccggcttttcctcgccgtcttggtcctagcccaagttcttccaattcttgtcgattcggcggctgaaaaaggtttcaaacaagctttttggcaacctctttgccaggtctccgaggagctagacgaccaaccgaagggtgcgttgtttacgctgcaagcagcggcgagcaaaatccagaaaatgagggacgcggcactgcgagcaagtatatacgctgaaataaatcacggcaccaacagggccaaggcagccgttatagtcgccaaccactatgccatgaaagctgatagcggcctagaggccctaaaacaaacgttaagcagccaagaggtaacagctactgcaacagcgagctacctaaaaggaagaata…
D13	M1.2∆L1∆L2	M1.2∆T362-A375∆A419-S432	n.a.	yes	MPSNQEARLFLAVLVLAQVLPILVDSAAEKGFKQAFWQPLCQVSEELDDQPKGALFTLQAAASKIQKMRDAALRASIYAEINHGTNRAKAAVIVANHYAMKADSGLEALKQTLSSQEVTATATASYLKGRIDEYLNLLLQTKESGTSGCMMDTSGTNTVTKAGGTIGGVPCKLQLSPIQPKRPAATYLGKAGYVGLTRQADAANNFHDNDAECRLASGHNTNGLGKSGQLSAAVTMAAGYVTVANSQTAVTVQALDALQEASGAAHQPWIDAWKAKKALTGAETAEFRNETAGIAGKTGVTKLVEEALLKKKDSEASEIQTELKKYFSGHENEQWTAIEKLISEQPVAQNLVGDNQPTKLGELEGNAKLTTILAYYRMETAGKFEVLETEGSCNKKDQN…	cgcggcatgccttccaatcaggaggcccggcttttcctcgccgtcttggtcctagcccaagttcttccaattcttgtcgattcggcggctgaaaaaggtttcaaacaagctttttggcaacctctttgccaggtctccgaggagctagacgaccaaccgaagggtgcgttgtttacgctgcaagcagcggcgagcaaaatccagaaaatgagggacgcggcactgcgagcaagtatatacgctgaaataaatcacggcaccaacagggccaaggcagccgttatagtcgccaaccactatgccatgaaagctgatagcggcctagaggccctaaaacaaacgttaagcagccaagaggtaacagctactgcaacagcgagctacctaaaaggaagaata…
D14	M1.6∆(S1-S2)	M1.6∆D392-K481	GTCATTCTGGTTCGCCTG CAGGCGAACCAGAATGACTCCTCTATTCTAGTAACC	no	MAVHRALAAYAISLYVLLPRKSGATDKGAIKFETWEPLCLLTQDFGNLYNRAHKLNLDIDTYVTAAQADQLRLQVLLSRASSKIEAAAAAAATAAIAADLAGKAKHVASCKLAATTLTATTGYLHGRIAEFLEVMTAHRGTTNKYGCLSKSRSDNSNSITDSVANLKDKCKLTVQQISPDNKATEQITKAGFTKLTATGGLTSSDLGGSGQAVCMILSTTASEVVNNGNLDEPVPYAGGYLRRKHDLTSDGNDNLATITDSASAPATRAKTDPYLQIWRAFKNLEDCESTFTSGYSRPSPETLKAADETKTAIKNYVVQKEGKYDQATDKEDDYKNLDKIFKDGKDFYPQKLWDAMDKKDLLKDATQTNEIKKLADITDRSELNKVLLYYTRQKEQTLT…	taagcgatggccgtgcacagagccctagcggcgtacgcgattagtctttacgttttactacccagaaaatcgggagcaacagacaaaggcgcgatcaagtttgagacgtgggagccgctctgtttactgacacaagacttcggtaacctttacaacagagcgcacaaacttaatctcgacatcgacacctacgtaaccgcagcccaggccgaccaactgcggctccaggttctactaagtcgcgctagcagcaagatagaagctgctgcagccgcggcagcaacagcagcaatagcagccgatctagccggcaaagctaagcacgtcgccagctgcaagctggcagcaacaacactgacagccacaacagggtacttgcacggccgcattgctgaattt…
D15	M1.2L1-5∆S	M1.2∆Q371-T418	GCTTTCAGCGGGCTTGTG CACAAGCCCGCTGAAAGCGCAAAAGATGGGAAAACT	no	MPSNQEARLFLAVLVLAQVLPILVDSAAEKGFKQAFWQPLCQVSEELDDQPKGALFTLQAAASKIQKMRDAALRASIYAEINHGTNRAKAAVIVANHYAMKADSGLEALKQTLSSQEVTATATASYLKGRIDEYLNLLLQTKESGTSGCMMDTSGTNTVTKAGGTIGGVPCKLQLSPIQPKRPAATYLGKAGYVGLTRQADAANNFHDNDAECRLASGHNTNGLGKSGQLSAAVTMAAGYVTVANSQTAVTVQALDALQEASGAAHQPWIDAWKAKKALTGAETAEFRNETAGIAGKTGVTKLVEEALLKKKDSEASEIQTELKKYFSGHENEQWTAIEKLISEQPVAQNLVGDNQPTKLGELEGNAKLTTILAYYRMETAGKFEVLTQKHKPAESAKD…	cgcggcatgccttccaatcaggaggcccggcttttcctcgccgtcttggtcctagcccaagttcttccaattcttgtcgattcggcggctgaaaaaggtttcaaacaagctttttggcaacctctttgccaggtctccgaggagctagacgaccaaccgaagggtgcgttgtttacgctgcaagcagcggcgagcaaaatccagaaaatgagggacgcggcactgcgagcaagtatatacgctgaaataaatcacggcaccaacagggccaaggcagccgttatagtcgccaaccactatgccatgaaagctgatagcggcctagaggccctaaaacaaacgttaagcagccaagaggtaacagctactgcaacagcgagctacctaaaaggaagaata…
D16	M1.2L1-10∆S	M1.2∆K366-T418	GTGCTTCTGGGTTAAAAC GTTTTAACCCAGAAGCACGCAAAAGATGGGAAAACT	no	MPSNQEARLFLAVLVLAQVLPILVDSAAEKGFKQAFWQPLCQVSEELDDQPKGALFTLQAAASKIQKMRDAALRASIYAEINHGTNRAKAAVIVANHYAMKADSGLEALKQTLSSQEVTATATASYLKGRIDEYLNLLLQTKESGTSGCMMDTSGTNTVTKAGGTIGGVPCKLQLSPIQPKRPAATYLGKAGYVGLTRQADAANNFHDNDAECRLASGHNTNGLGKSGQLSAAVTMAAGYVTVANSQTAVTVQALDALQEASGAAHQPWIDAWKAKKALTGAETAEFRNETAGIAGKTGVTKLVEEALLKKKDSEASEIQTELKKYFSGHENEQWTAIEKLISEQPVAQNLVGDNQPTKLGELEGNAKLTTILAYYRMETAGKFEVLTQKHAKDGKTGN…	cgcggcatgccttccaatcaggaggcccggcttttcctcgccgtcttggtcctagcccaagttcttccaattcttgtcgattcggcggctgaaaaaggtttcaaacaagctttttggcaacctctttgccaggtctccgaggagctagacgaccaaccgaagggtgcgttgtttacgctgcaagcagcggcgagcaaaatccagaaaatgagggacgcggcactgcgagcaagtatatacgctgaaataaatcacggcaccaacagggccaaggcagccgttatagtcgccaaccactatgccatgaaagctgatagcggcctagaggccctaaaacaaacgttaagcagccaagaggtaacagctactgcaacagcgagctacctaaaaggaagaata…
D17	M1.2L1inv∆S	M1.2(T362-A375)inv∆E376-T418; GS added	n.a.	yes	MPSNQEARLFLAVLVLAQVLPILVDSAAEKGFKQAFWQPLCQVSEELDDQPKGALFTLQAAASKIQKMRDAALRASIYAEINHGTNRAKAAVIVANHYAMKADSGLEALKQTLSSQEVTATATASYLKGRIDEYLNLLLQTKESGTSGCMMDTSGTNTVTKAGGTIGGVPCKLQLSPIQPKRPAATYLGKAGYVGLTRQADAANNFHDNDAECRLASGHNTNGLGKSGQLSAAVTMAAGYVTVANSQTAVTVQALDALQEASGAAHQPWIDAWKAKKALTGAETAEFRNETAGIAGKTGVTKLVEEALLKKKDSEASEIQTELKKYFSGHENEQWTAIEKLISEQPVAQNLVGDNQPTKLGELEGNAKLTTILAYYRMETAGKFEVLAAQQQSEAPKHK…	cgcggcatgccttccaatcaggaggcccggcttttcctcgccgtcttggtcctagcccaagttcttccaattcttgtcgattcggcggctgaaaaaggtttcaaacaagctttttggcaacctctttgccaggtctccgaggagctagacgaccaaccgaagggtgcgttgtttacgctgcaagcagcggcgagcaaaatccagaaaatgagggacgcggcactgcgagcaagtatatacgctgaaataaatcacggcaccaacagggccaaggcagccgttatagtcgccaaccactatgccatgaaagctgatagcggcctagaggccctaaaacaaacgttaagcagccaagaggtaacagctactgcaacagcgagctacctaaaaggaagaata…
D18	M1.2L1sc1∆S	M1.2(T362-A375)sc1∆E376-T418 ;GS added	n.a.	yes	MPSNQEARLFLAVLVLAQVLPILVDSAAEKGFKQAFWQPLCQVSEELDDQPKGALFTLQAAASKIQKMRDAALRASIYAEINHGTNRAKAAVIVANHYAMKADSGLEALKQTLSSQEVTATATASYLKGRIDEYLNLLLQTKESGTSGCMMDTSGTNTVTKAGGTIGGVPCKLQLSPIQPKRPAATYLGKAGYVGLTRQADAANNFHDNDAECRLASGHNTNGLGKSGQLSAAVTMAAGYVTVANSQTAVTVQALDALQEASGAAHQPWIDAWKAKKALTGAETAEFRNETAGIAGKTGVTKLVEEALLKKKDSEASEIQTELKKYFSGHENEQWTAIEKLISEQPVAQNLVGDNQPTKLGELEGNAKLTTILAYYRMETAGKFEVLQEQAKQAPQSHT…	cgcggcatgccttccaatcaggaggcccggcttttcctcgccgtcttggtcctagcccaagttcttccaattcttgtcgattcggcggctgaaaaaggtttcaaacaagctttttggcaacctctttgccaggtctccgaggagctagacgaccaaccgaagggtgcgttgtttacgctgcaagcagcggcgagcaaaatccagaaaatgagggacgcggcactgcgagcaagtatatacgctgaaataaatcacggcaccaacagggccaaggcagccgttatagtcgccaaccactatgccatgaaagctgatagcggcctagaggccctaaaacaaacgttaagcagccaagaggtaacagctactgcaacagcgagctacctaaaaggaagaata…
D19	M1.2L1sc2∆S	M1.2(T362-A375)sc2∆E376-T418; GS added	n.a.	yes	MPSNQEARLFLAVLVLAQVLPILVDSAAEKGFKQAFWQPLCQVSEELDDQPKGALFTLQAAASKIQKMRDAALRASIYAEINHGTNRAKAAVIVANHYAMKADSGLEALKQTLSSQEVTATATASYLKGRIDEYLNLLLQTKESGTSGCMMDTSGTNTVTKAGGTIGGVPCKLQLSPIQPKRPAATYLGKAGYVGLTRQADAANNFHDNDAECRLASGHNTNGLGKSGQLSAAVTMAAGYVTVANSQTAVTVQALDALQEASGAAHQPWIDAWKAKKALTGAETAEFRNETAGIAGKTGVTKLVEEALLKKKDSEASEIQTELKKYFSGHENEQWTAIEKLISEQPVAQNLVGDNQPTKLGELEGNAKLTTILAYYRMETAGKFEVLAKPQKSATAHEQ…	cgcggcatgccttccaatcaggaggcccggcttttcctcgccgtcttggtcctagcccaagttcttccaattcttgtcgattcggcggctgaaaaaggtttcaaacaagctttttggcaacctctttgccaggtctccgaggagctagacgaccaaccgaagggtgcgttgtttacgctgcaagcagcggcgagcaaaatccagaaaatgagggacgcggcactgcgagcaagtatatacgctgaaataaatcacggcaccaacagggccaaggcagccgttatagtcgccaaccactatgccatgaaagctgatagcggcctagaggccctaaaacaaacgttaagcagccaagaggtaacagctactgcaacagcgagctacctaaaaggaagaata…
D20	M1.2L114A∆S	M1.2(T362-A375)14A∆E376-T418; GS added	n.a.	yes	MPSNQEARLFLAVLVLAQVLPILVDSAAEKGFKQAFWQPLCQVSEELDDQPKGALFTLQAAASKIQKMRDAALRASIYAEINHGTNRAKAAVIVANHYAMKADSGLEALKQTLSSQEVTATATASYLKGRIDEYLNLLLQTKESGTSGCMMDTSGTNTVTKAGGTIGGVPCKLQLSPIQPKRPAATYLGKAGYVGLTRQADAANNFHDNDAECRLASGHNTNGLGKSGQLSAAVTMAAGYVTVANSQTAVTVQALDALQEASGAAHQPWIDAWKAKKALTGAETAEFRNETAGIAGKTGVTKLVEEALLKKKDSEASEIQTELKKYFSGHENEQWTAIEKLISEQPVAQNLVGDNQPTKLGELEGNAKLTTILAYYRMETAGKFEVLAAAAAAAAAAAA…	cgcggcatgccttccaatcaggaggcccggcttttcctcgccgtcttggtcctagcccaagttcttccaattcttgtcgattcggcggctgaaaaaggtttcaaacaagctttttggcaacctctttgccaggtctccgaggagctagacgaccaaccgaagggtgcgttgtttacgctgcaagcagcggcgagcaaaatccagaaaatgagggacgcggcactgcgagcaagtatatacgctgaaataaatcacggcaccaacagggccaaggcagccgttatagtcgccaaccactatgccatgaaagctgatagcggcctagaggccctaaaacaaacgttaagcagccaagaggtaacagctactgcaacagcgagctacctaaaaggaagaata…
D21	M1.6N-B1C	M1.6T1-E377-B1.1R357-N386	n.a.	yes	MAVHRALAAYAISLYVLLPRKSGATDKGAIKFETWEPLCLLTQDFGNLYNRAHKLNLDIDTYVTAAQADQLRLQVLLSRASSKIEAAAAAAATAAIAADLAGKAKHVASCKLAATTLTATTGYLHGRIAEFLEVMTAHRGTTNKYGCLSKSRSDNSNSITDSVANLKDKCKLTVQQISPDNKATEQITKAGFTKLTATGGLTSSDLGGSGQAVCMILSTTASEVVNNGNLDEPVPYAGGYLRRKHDLTSDGNDNLATITDSASAPATRAKTDPYLQIWRAFKNLEDCESTFTSGYSRPSPETLKAADETKTAIKNYVVQKEGKYDQATDKEDDYKNLDKIFKDGKDFYPQKLWDAMDKKDLLKDATQTNEIKKLADITDRSELNKVLLYYTRQKEQTLT…	taagcgatggccgtgcacagagccctagcggcgtacgcgattagtctttacgttttactacccagaaaatcgggagcaacagacaaaggcgcgatcaagtttgagacgtgggagccgctctgtttactgacacaagacttcggtaacctttacaacagagcgcacaaacttaatctcgacatcgacacctacgtaaccgcagcccaggccgaccaactgcggctccaggttctactaagtcgcgctagcagcaagatagaagctgctgcagccgcggcagcaacagcagcaatagcagccgatctagccggcaaagctaagcacgtcgccagctgcaagctggcagcaacaacactgacagccacaacagggtacttgcacggccgcattgctgaattt…
D22	M1.6N-M1.2C	M1.6T1-E377-M1.2T362-S433	n.a.	yes	MAVHRALAAYAISLYVLLPRKSGATDKGAIKFETWEPLCLLTQDFGNLYNRAHKLNLDIDTYVTAAQADQLRLQVLLSRASSKIEAAAAAAATAAIAADLAGKAKHVASCKLAATTLTATTGYLHGRIAEFLEVMTAHRGTTNKYGCLSKSRSDNSNSITDSVANLKDKCKLTVQQISPDNKATEQITKAGFTKLTATGGLTSSDLGGSGQAVCMILSTTASEVVNNGNLDEPVPYAGGYLRRKHDLTSDGNDNLATITDSASAPATRAKTDPYLQIWRAFKNLEDCESTFTSGYSRPSPETLKAADETKTAIKNYVVQKEGKYDQATDKEDDYKNLDKIFKDGKDFYPQKLWDAMDKKDLLKDATQTNEIKKLADITDRSELNKVLLYYTRQKEQTLT…	taagcgatggccgtgcacagagccctagcggcgtacgcgattagtctttacgttttactacccagaaaatcgggagcaacagacaaaggcgcgatcaagtttgagacgtgggagccgctctgtttactgacacaagacttcggtaacctttacaacagagcgcacaaacttaatctcgacatcgacacctacgtaaccgcagcccaggccgaccaactgcggctccaggttctactaagtcgcgctagcagcaagatagaagctgctgcagccgcggcagcaacagcagcaatagcagccgatctagccggcaaagctaagcacgtcgccagctgcaagctggcagcaacaacactgacagccacaacagggtacttgcacggccgcattgctgaattt…
D23	M1.2N-M1.6C	M1.2A1-L361-M1.6L378-D483	TAAAACTTCAAATTTCCC GGGAAATTTGAAGTTTTACTAAAAGAAGCACAAGAA	no	MPSNQEARLFLAVLVLAQVLPILVDSAAEKGFKQAFWQPLCQVSEELDDQPKGALFTLQAAASKIQKMRDAALRASIYAEINHGTNRAKAAVIVANHYAMKADSGLEALKQTLSSQEVTATATASYLKGRIDEYLNLLLQTKESGTSGCMMDTSGTNTVTKAGGTIGGVPCKLQLSPIQPKRPAATYLGKAGYVGLTRQADAANNFHDNDAECRLASGHNTNGLGKSGQLSAAVTMAAGYVTVANSQTAVTVQALDALQEASGAAHQPWIDAWKAKKALTGAETAEFRNETAGIAGKTGVTKLVEEALLKKKDSEASEIQTELKKYFSGHENEQWTAIEKLISEQPVAQNLVGDNQPTKLGELEGNAKLTTILAYYRMETAGKFEVLLKEAQEKATQAN…	cgcggcatgccttccaatcaggaggcccggcttttcctcgccgtcttggtcctagcccaagttcttccaattcttgtcgattcggcggctgaaaaaggtttcaaacaagctttttggcaacctctttgccaggtctccgaggagctagacgaccaaccgaagggtgcgttgtttacgctgcaagcagcggcgagcaaaatccagaaaatgagggacgcggcactgcgagcaagtatatacgctgaaataaatcacggcaccaacagggccaaggcagccgttatagtcgccaaccactatgccatgaaagctgatagcggcctagaggccctaaaacaaacgttaagcagccaagaggtaacagctactgcaacagcgagctacctaaaaggaagaata…
